# Supplementary material for: Optimizing Vancomycin Therapy in Critically Ill Children: A Population Pharmacokinetics Study to Inform Vancomycin Area under the Curve Estimation Using Novel Biomarkers
Source: Pharmaceutics. 2023 Apr 25;15(5):1336. doi: 10.3390/pharmaceutics15051336 (PMC10220925; doi:10.3390/pharmaceutics15051336)
Supplement: Supplementary file 1 [file pharmaceutics-15-01336-s001.zip]

Archive with 1 entries (1 files):
- pharmaceutics-2349307-supplementary.pdf
